# Supplementary material for: Cbp1 and Cren7 form chromatin-like structures that ensure efficient transcription of long CRISPR arrays
Source: Nat Commun. 2024 Feb 22;15:1620. doi: 10.1038/s41467-024-45728-8 (PMC10883916; doi:10.1038/s41467-024-45728-8)
Supplement: Supplementary file 4 — Supplementary Datasets 1 to 5 [file 41467_2024_45728_MOESM4_ESM.zip]

Archive with 10 entries (10 files):
- SupplementalFile1.S.solfataricusP2.Cbp1_peaks.txt
- __MACOSX/._SupplementalFile1.S.solfataricusP2.Cbp1_peaks.txt
- SupplementalFile2.S.islandicusREY15A.Cbp1_peaks.txt
- __MACOSX/._SupplementalFile2.S.islandicusREY15A.Cbp1_peaks.txt
- SupplementalFile3.S.islandicusLAL141.Cbp1_peaks.txt
- __MACOSX/._SupplementalFile3.S.islandicusLAL141.Cbp1_peaks.txt
- SupplementalFile4.S.islandicusLAL141.SIRV2.Cbp1_peaks.txt
- __MACOSX/._SupplementalFile4.S.islandicusLAL141.SIRV2.Cbp1_peaks.txt
- SupplementalFile5.OligonucleotideSequences.pdf
- __MACOSX/._SupplementalFile5.OligonucleotideSequences.pdf
