# Supplementary material for: Cbp1 and Cren7 form chromatin-like structures that ensure efficient transcription of long CRISPR arrays
Source: Nat Commun. 2024 Feb 22;15:1620. doi: 10.1038/s41467-024-45728-8 (PMC10883916; doi:10.1038/s41467-024-45728-8)
Supplement: Supplementary file 6 — Source Data [file 41467_2024_45728_MOESM6_ESM.zip]

Archive with 20 entries (20 files):
- Figure1e_uncropped.png
- __MACOSX/._Figure1e_uncropped.png
- Figure1f_uncropped.png
- __MACOSX/._Figure1f_uncropped.png
- Figure2b_uncropped.png
- __MACOSX/._Figure2b_uncropped.png
- Figure2d_uncropped.png
- __MACOSX/._Figure2d_uncropped.png
- Figure2e_uncropped.png
- __MACOSX/._Figure2e_uncropped.png
- Figure3e_uncropped.png
- __MACOSX/._Figure3e_uncropped.png
- Figure4_uncropped.png
- __MACOSX/._Figure4_uncropped.png
- RawDataForPlots.xlsx
- __MACOSX/._RawDataForPlots.xlsx
- SupplementaryFigure10_uncropped.png
- __MACOSX/._SupplementaryFigure10_uncropped.png
- SupplementaryFigure11_uncropped.png
- __MACOSX/._SupplementaryFigure11_uncropped.png
