# Supplementary material for: Cbp1 and Cren7 form chromatin-like structures that ensure efficient transcription of long CRISPR arrays
Source: Nat Commun. 2024 Feb 22;15:1620. doi: 10.1038/s41467-024-45728-8 (PMC10883916; doi:10.1038/s41467-024-45728-8)
Supplement: Supplementary file 6 — Source Data [file 41467_2024_45728_MOESM6_ESM.zip › RawDataForPlots.xlsx]

## Sheet: Figure 2c
Data for plot in Figure 2c
Fraction of DNA bound
	WT	A6C/T7G	A13C/A14C	A17C/A18C	T19G/T20G	A22C/A23C
Cbp1 WT
replicate 1	0.599649	0.102608	0.610428	0.0797001	0.0204834	0.122166
replicate 2	0.588123	0.140275	0.639038	0.112144	0.0409852	0.1026
replicate 3	0.517547	0.099334	0.533076	0.0490267	0.00872912	0.0687966
p-val Likelhood ratio test against Template mutation against WT CRISPR repeat		9.41405e-07	0.443554	2.87187e-06	1.15812e-06	1.65125e-06
padj (Bonferroni)		4.70703e-06	1	1.43594e-05	5.7906e-06	8.25627e-06
Cbp1 deltaHTH1
replicate 1	0.528195	0.409759	0.605651	0.00868076	0.0277958	0.0941029
replicate 2	0.406353	0.415823	0.586759	0.0107729	0.0234589	0.0712185
replicate 3	0.489085	0.470069	0.486544	0.0526508	0.0382437	0.0674371
p-val Likelhood ratio test interaction term Template mutation*Cbp1 mutant		2.69321e-08	0.232654	0.00933465	0.165732	0.887579
padj (Bonferroni)		2.69321e-07	1	0.0933465	1	1
Cbp1 deltaHTH3
replicate 1	0.380502	0.237359	0.549894	0.0827927	0.438446	0.441158
replicate 2	0.388938	0.333581	0.415765	0.27386	0.466696	0.392389
replicate 3	0.364025	0.310764	0.394382	0.213398	0.358054	0.467014
p-val Likelhood ratio test interaction term Template*Cbp1 mutant		1.05126e-07	0.22732	0.00138656	2.35978e-10	4.75281e-10
padj (Bonferroni)		1.05126e-06	1	0.0138656	2.35978e-09	4.75281e-09

## Sheet: Figure 3b
Data for plot in Figure 3b
Category of Cbp1 binding site	CRISPR arrays	non-canonical	not Cbp1 associated
number of Cappable-seq identified TSSs	22	72	13056
number of significantly upregulated TSSs (padj < 0.01)	15	15	576
p-val Fisher test for upregulated TSSs against not Cbp1 associated	7.16005e-16	5.64452e-07
padj (Bonferroni)	2.86402e-15	2.25781e-06
number of significantly downregulated TSSs (padj < 0.01)	0	0	52
p-val Fisher test for downregulated TSSs against not Cbp1 associated	1	1
padj (Bonferroni)	1	1

## Sheet: Figure 5
This tab contains peaks for S. islandicus LAL14/1 Cbp1 with matching (unfiltered) peaks for cells 2hpi with SIRV2
MACS2 callpeak --broad LAL14/1								MACS2 callpeak --broad LAL14/1 2hpi SIRV2
annotation	start_replicate1	end_replicate1	enrichment_replicate1	start_replicate2	end_replicate2	enrichment_replicate2	enrichment_mean	start_replicate1	end_replicate1	enrichment_replicate1	start_replicate2	end_replicate2	enrichment_replicate2	enrichment_mean
CRISPR1	344085	352350	13.3847	344048	352277	13.7308	13.5578	344087	351615	6.07509	344102	352225	6.10914	6.09211
CRISPR2	353743	361060	13.9745	353729	361092	14.8552	14.4148	353777	363125	6.0909	353749	361107	6.26786	6.17938
MACS2 callpeak --call-summits LAL14/1, average			MACS2 callpeak --call-summits LAL14/1 2hpi SIRV2, average
annotation	summit position	enrichment_mean	summit position	enrichment_mean
non-canonical	751645	9.67039	751634	3.83893
non-canonical	754474	30.4592	754483	7.5065
non-canonical	756467	31.5426	756485	7.62367
non-canonical	876830	26.3362	876834	7.19516
non-canonical	877380	147.055	877371	39.7279
non-canonical	878346	25.591	878338	8.19369
non-canonical	884363	8.61769	884348	5.00393
non-canonical	66907	25.2873	66908	6.75709
non-canonical	888302	23.7504	888295	8.21409
non-canonical	910820	29.2651	910823	9.38944
non-canonical	917512	44.7231	917518	15.7057
non-canonical	969517	29.5554	969510	10.0456
non-canonical	1002351	10.6584	1002351	4.79028
non-canonical	1094458	5.99069	1094467	2.06265
non-canonical	1112692	12.5252	1112697	4.58958
non-canonical	1219786	20.931	1219788	8.07308
non-canonical	1230774	6.39466	1230775	2.88701
non-canonical	1233079	9.16507	1233075	4.30038
non-canonical	1234516	15.5323	1234519	4.33493
non-canonical	1278096	9.81469	1278079	4.81308
non-canonical	1281591	7.78266	1281587	3.23794
non-canonical	1317894	16.6727	1317890	6.32637
non-canonical	1322067	5.27248	1322050	2.1431
non-canonical	1334339	18.7362	1334346	6.00748
non-canonical	11991	5.67874	11974	2.73813
non-canonical	1372630	11.1167	1372635	4.61967
non-canonical	1454110	5.5252	1454100	2.94489
non-canonical	1463757	9.47551	1463761	4.03272
non-canonical	1484827	5.79492	1484824	4.74047
non-canonical	1487224	5.28303	1487231	2.69862
non-canonical	130460	5.9821	130451	3.0029
non-canonical	1516235	7.75109	1516243	2.58641
non-canonical	1532456	7.96605	1532447	2.29648
non-canonical	131955	9.5176	131956	3.24972
non-canonical	1554681	6.46822	1554685	2.80884
non-canonical	1594550	7.37015	1594536	2.99714
non-canonical	1634569	5.76715	1634568	3.09022
non-canonical	1671401	9.14265	1671412	2.71182
non-canonical	1681129	172.781	1681129	50.6476
non-canonical	1692000	6.75404	1691998	3.13022
non-canonical	1698861	27.1565	1698864	14.2119
non-canonical	1728788	11.9701	1728795	5.06308
non-canonical	1741167	39.5129	1741170	13.6756
non-canonical	170906	78.621	170911	19.4031
non-canonical	1757818	11.7809	1757830	4.78641
non-canonical	1788936	12.4603	1788936	5.70648
non-canonical	1789794	11.3565	1789795	4.27229
non-canonical	1810635	7.44918	1810638	3.5021
non-canonical	1827939	8.49188	1827945	6.12209
non-canonical	1859223	32.6655	1859225	10.6637
non-canonical	1910941	16.9968	1910937	12.7409
non-canonical	1930454	11.1422	1930471	3.17728
non-canonical	1977231	13.2675	1977233	5.63573
non-canonical	1992231	15.6592	1992228	4.71267
non-canonical	1992448	5.91202	1992453	2.70039
non-canonical	2046624	14.2753	2046616	7.29558
non-canonical	2063148	5.00386	2063153	1.99707
non-canonical	2131603	9.92457	2131582	3.77835
non-canonical	202131	32.7719	202118	8.66694
non-canonical	2178152	47.0886	2178145	15.9306
non-canonical	2181559	8.35389	2181554	3.30146
non-canonical	2207839	91.6582	2207848	37.5228
non-canonical	2269631	10.8648	2269617	3.56654
non-canonical	2346216	12.3703	2346223	4.12652
non-canonical	2349723	15.1713	2349720	4.39099
non-canonical	2361420	10.3503	2361408	2.89121
non-canonical	2391276	5.24756	2391279	2.65048
non-canonical	2399920	18.2751	2399914	5.49726
non-canonical	2400294	5.5838	2400307	2.48553
non-canonical	292770	174.812	292768	43.8496
non-canonical	307722	10.6466	307702	4.37212
non-canonical	336337	5.49965	336339	3.25489
non-canonical	362356	6.05164	362368	2.79991
non-canonical	362942	59.081	362945	19.1641
non-canonical	373744	5.47246	373745	3.15873
non-canonical	463476	24.1282	463475	6.47753
non-canonical	467947	26.8542	467947	8.74089
non-canonical	470124	13.6288	470112	4.53191
non-canonical	471846	10.991	471836	3.48193
non-canonical	477965	13.9635	477965	4.61163
non-canonical	483374	46.0163	483383	13.3318
non-canonical	515557	7.46422	515556	3.64779
non-canonical	516881	8.80583	516881	2.90247
non-canonical	564812	21.5581	564814	6.3275
non-canonical	44485	17.4709	44502	3.59028
CRISPR leader	575565	52.4483	575556	14.8946
CRISPR leader	586256	44.0964	586234	12.2471
CRISPR leader	597306	39.3554	597331	10.1408
non-canonical	640910	6.1323	640908	2.87843
non-canonical	50973	27.7091	50968	8.24088
non-canonical	648948	10.261	648933	4.93393
non-canonical	693435	6.09859	693417	2.55491
non-canonical	736530	8.31523	NA	NA
non-canonical	749790	7.6881	NA	NA
non-canonical	1177572	5.53396	NA	NA
non-canonical	1189385	5.19609	NA	NA
non-canonical	1280534	9.93589	NA	NA
non-canonical	1292554	5.69524	NA	NA
non-canonical	1295450	7.48971	NA	NA
non-canonical	1299989	5.94759	NA	NA
non-canonical	1380281	5.53195	NA	NA
non-canonical	1586042	8.12273	NA	NA
non-canonical	1598272	6.38509	NA	NA
non-canonical	1903327	5.69926	NA	NA
non-canonical	1903556	11.2786	NA	NA
non-canonical	1922094	5.7176	NA	NA
non-canonical	2005242	5.08282	NA	NA
non-canonical	216363	6.31656	NA	NA
non-canonical	2393176	5.58232	NA	NA
non-canonical	2432876	7.60137	NA	NA
non-canonical	276500	5.32381	NA	NA
non-canonical	419021	6.93996	NA	NA
non-canonical	420896	5.33667	NA	NA
non-canonical	454859	5.13077	NA	NA
non-canonical	556341	5.25213	NA	NA
non-canonical	646071	5.48497	NA	NA
non-canonical	658986	5.11774	NA	NA
non-canonical	666271	5.99738	NA	NA
